# Supplementary material for: HIV-Associated Apathy/Depression and Neurocognitive Impairments Reflect Persistent Dopamine Deficits
Source: Cells. 2021 Aug 21;10(8):2158. doi: 10.3390/cells10082158 (PMC8392364; doi:10.3390/cells10082158)
Supplement: Supplementary file 1 [file cells-10-02158-s001.zip]

Archive with 1 entries (1 files):
- cells-1310001-supplementary.pdf
